# Supplementary material for: Safety of Gold Nanoparticles: From In Vitro to In Vivo Testing Array Checklist
Source: Pharmaceutics. 2023 Mar 31;15(4):1120. doi: 10.3390/pharmaceutics15041120 (PMC10141475; doi:10.3390/pharmaceutics15041120)
Supplement: Supplementary file 1 [file pharmaceutics-15-01120-s001.zip]

Archive with 1 entries (1 files):
- pharmaceutics-2251218-supplementary.pdf
